# Supplementary material for: Toward Precision Feeding Regarding Minerals: What Is the Current Practice in Commercial Dairy Herds in Québec, Canada?
Source: Animals (Basel). 2021 May 5;11(5):1320. doi: 10.3390/ani11051320 (PMC8148184; doi:10.3390/ani11051320)
Supplement: Supplementary file 1 [file animals-11-01320-s001.zip]

Archive with 1 entries (1 files):
- animals-1173816-supplementary.pdf
